# Supplementary material for: A multidimensional coding architecture of the vagal interoceptive system
Source: Nature. Author manuscript; Available in PMC 2022 May 2. (PMC8967724; doi:10.1038/s41586-022-04515-5)
Supplement: Supplemental Table 1 [file NIHMS1791700-supplement-Supplemental_Table_1.xlsx]

## Sheet: RNAscope Probe list
Probe List	Company	Cat number
RNAscope® HiPlex Probe - Mm-Agtr1a-T9	ACD	Cat# 404001-T9
RNAscope® HiPlex Probe - Mm-Bmp3-T10	ACD	Cat# 428461-T10
RNAscope® HiPlex Probe - Mm-Calb2-T6	ACD	Cat# 313641-T6
RNAscope® HiPlex Probe - Mm-Calca-T5	ACD	Cat# 578771-T5
RNAscope® HiPlex Probe - Mm-Calca-T11	ACD	Cat# 578771-T11
RNAscope® HiPlex Probe - Mm-Car8-T7	ACD	Cat# 514171-T7
RNAscope® HiPlex Probe - Mm-Cckar-T9	ACD	Cat# 313751-T9
RNAscope® HiPlex Probe - Mm-Chodl-T1	ACD	Cat# 450211-T1
RNAscope® HiPlex Probe - Mm-Dcdc2a-T2	ACD	Cat# 490201-T2
RNAscope® HiPlex Probe - Mm-Ddc-T8	ACD	Cat# 318681-T8
RNAscope® HiPlex Probe - Mm-Gabra1-T3	ACD	Cat# 435351-T3
RNAscope® HiPlex Probe - Mm-Gabra1-T4	ACD	Cat# 435351-T4
RNAscope® HiPlex Probe - Mm-Gfra3-T5	ACD	Cat# 467191-T5
RNAscope® HiPlex Probe - Mm-Glp1r-T10	ACD	Cat# 418851-T10
RNAscope® HiPlex Probe - Mm-Glp1r-T11	ACD	Cat# 418851-T11
RNAscope® HiPlex Probe - Mm-Glp1r-T2	ACD	Cat# 418851-T2
RNAscope® HiPlex Probe - Mm-Glp1r-T9	ACD	Cat# 418851-T9
RNAscope® HiPlex Probe - Mm-Gm765-T9	ACD	Cat# 568551-T9
RNAscope® HiPlex Probe - Mm-Gpr65-T12	ACD	Cat# 431431-T12
RNAscope® HiPlex Probe - Mm-Gpr65-T8	ACD	Cat# 431431-T8
RNAscope® HiPlex Probe - Mm-Grm5-T3	ACD	Cat# 423631-T3
RNAscope® HiPlex Probe - Mm-Kcng1-T3	ACD	Cat# 514181-T3
RNAscope® HiPlex Probe - Mm-Kcng1-T6	ACD	Cat# 514181-T6
RNAscope® HiPlex Probe - Mm-Mrgprd-T4	ACD	Cat# 417921-T4
RNAscope® HiPlex Probe - Mm-Ntng1-T7	ACD	Cat# 488871-T7
RNAscope® HiPlex Probe - Mm-Nts-T11	ACD	Cat# 420441-T11
RNAscope® HiPlex Probe - Mm-Nts-T8	ACD	Cat# 420441-T8
RNAscope® HiPlex Probe - Mm-P2ry1-T10	ACD	Cat# 406061-T10
RNAscope® HiPlex Probe - Mm-P2ry1-T5	ACD	Cat# 406061-T5
RNAscope® HiPlex Probe - Mm-Piezo2-T3	ACD	Cat# 400191-T3
RNAscope® HiPlex Probe - Mm-Piezo2-T7	ACD	Cat# 400191-T7
RNAscope® HiPlex Probe - Mm-Pvalb-T3	ACD	Cat# 421931-T3
RNAscope® HiPlex Probe - Mm-Rbp4-T4	ACD	Cat# 508501-T4
RNAscope® HiPlex Probe - Mm-Runx3-T2	ACD	Cat# 451271-T2
RNAscope® HiPlex Probe - Mm-Runx3-T8	ACD	Cat# 451271-T8
RNAscope® HiPlex Probe - Mm-Slc17a7-T4	ACD	Cat# 416631-T4
RNAscope® HiPlex Probe - Mm-Slit2-T5	ACD	Cat# 449691-T5
RNAscope® HiPlex Probe - Mm-Sprr1a-T10	ACD	Cat# 426871-T10
RNAscope® HiPlex Probe - Mm-Sprr1a-T11	ACD	Cat# 426871-T11
RNAscope® HiPlex Probe - Mm-Sprr1a-T2	ACD	Cat# 426871-T2
RNAscope® HiPlex Probe - Mm-Sst-T5	ACD	Cat# 404631-T5
RNAscope® HiPlex Probe - Mm-Tmc3-T6	ACD	Cat# 426301-T6
RNAscope® HiPlex Probe - Mm-Tnfrsf1a-T1	ACD	Cat# 426541-T1
RNAscope® HiPlex Probe - Mm-Trpa1-T1	ACD	Cat# 400211-T1
RNAscope® HiPlex Probe - Mm-Trpv1-T10	ACD	Cat# 313331-T10
RNAscope® HiPlex Probe - Mm-Twist2-T10	ACD	Cat# 489121-T10
RNAscope® HiPlex Probe - Mm-Uts2b-T1	ACD	Cat# 468331-T1
RNAscope® HiPlex Probe - Mm-Uts2b-T3	ACD	Cat# 468331-T3
RNAscope® HiPlex Probe - Mm-Vip-T12	ACD	Cat# 415961-T12
RNAscope® HiPlex Probe - Mm-Vip-T9	ACD	Cat# 415961-T9
RNAscope® HiPlex Probe - Mm-Wfdc2-T6	ACD	Cat# 440031-T6
RNAscope® HiPlex Probe - ChR2-EGFP-O1-T10	ACD	Cat# 830101-T10
RNAscope® HiPlex Probe - KGC-GFP-cust-T11	ACD	Cat# 830091-T11
RNAscope® HiPlex Probe - tdTomato-T11	ACD	Cat# 317041-T11
RNAscope® HiPlex Probe - TD-Tomato-cust-T12	ACD	Cat# 830771-T12
